# Supplementary material for: A Heterozygous Mutation in Cardiac Troponin T Promotes Ca2+ Dysregulation and Adult Cardiomyopathy in Zebrafish
Source: J Cardiovasc Dev Dis. 2021 Apr 20;8(4):46. doi: 10.3390/jcdd8040046 (PMC8072640; doi:10.3390/jcdd8040046)
Supplement: Supplementary file 1 [file jcdd-08-00046-s001.zip]

Archive with 1 entries (1 files):
- jcdd-1156166-supplementary.pdf
